# Supplementary material for: Quantifying local ecological knowledge to model historical abundance of long-lived, heavily-exploited fauna
Source: PeerJ. 2020 Jul 20;8:e9494. doi: 10.7717/peerj.9494 (PMC7377249; doi:10.7717/peerj.9494)
Supplement: Supplemental Information 16 — See README.txt for further information [file peerj-08-9494-s016.zip]

Archive with 14 entries (11 files):
- earlycapistranetal_data_code/
- earlycapistranetal_data_code/README.txt
- earlycapistranetal_data_code/data/
- earlycapistranetal_data_code/data/comp_dataset.csv
- earlycapistranetal_data_code/data/raw_dataset.csv
- earlycapistranetal_data_code/data/standardised_dataset.csv
- earlycapistranetal_data_code/data/variable_definitions.txt
- earlycapistranetal_data_code/glm.R
- earlycapistranetal_data_code/lin.R
- earlycapistranetal_data_code/nlr.R
- earlycapistranetal_data_code/sensitivity_analysis.R
- earlycapistranetal_data_code/utils/
- earlycapistranetal_data_code/utils/gls_utils.R
- earlycapistranetal_data_code/utils/resi_utils.R
