# Supplementary material for: Quantifying local ecological knowledge to model historical abundance of long-lived, heavily-exploited fauna
Source: PeerJ. 2020 Jul 20;8:e9494. doi: 10.7717/peerj.9494 (PMC7377249; doi:10.7717/peerj.9494)
Supplement: Supplemental Information 16 — See README.txt for further information [file peerj-08-9494-s016.zip › earlycapistranetal_data_code/README.txt]

# =============================================================================
# Datasets and R code
# Supporting Information for Early-Capistrán et al. (2020), PeerJ
# earlycapistran@gmail.com - October 2019
# =============================================================================

...............................................................................
Scripts: 
* glm.R: Code for Generalised Linear Models

* lin.R: Code for Lin CCC

* nlr.R: Code for Nonlinear Regression

* sensitivity_analysis.R: Code for MCMC sensitivity analysis
...............................................................................

...............................................................................
Datasets (~/data):
* raw_dataset.csv: Final raw database (CPUE and heterogeneous predictor variables)

* standardised_dataset.csv: Standardised dataset.

* comp_dataset.csv: Comparative dataset for total annual landings (1962-1982) 
        and standardised CPUE

* variable_tefinitions.txt: Contains variable definitions for datasets
...............................................................................

...............................................................................
Utilities (~/utils):
* resi_utils.R: utilities for residual analysis

* gls_utils.R: utilities for gls objects
...............................................................................
