# Supplementary material for: Quantifying local ecological knowledge to model historical abundance of long-lived, heavily-exploited fauna
Source: PeerJ. 2020 Jul 20;8:e9494. doi: 10.7717/peerj.9494 (PMC7377249; doi:10.7717/peerj.9494)
Supplement: Supplemental Information 16 — See README.txt for further information [file peerj-08-9494-s016.zip › earlycapistranetal_data_code/data/comp_dataset.csv]

cpueYear	yearSerial	totalLanding	stCpue
1962	1	3700	11.75
1963	2	3600	10.3666666667
1964	3	2500	NA
1965	4	1700	11.75
1966	5	2300	5.35
1967	6	2800	NA
1968	7	2400	2.2
1969	8	1700	3.27
1970	9	1800	1.45
1971	10	400	3.67
1972	11	NA	1.7833333334
1973	12	300	NA
1974	13	1500	NA
1975	14	1000	NA
1976	15	600	NA
1977	16	NA	NA
1978	17	200	1.65
1979	18	160	NA
1980	19	300	1.03125
1981	20	400	1.475
1982	21	100	1.475
