# Supplementary material for: Quantifying local ecological knowledge to model historical abundance of long-lived, heavily-exploited fauna
Source: PeerJ. 2020 Jul 20;8:e9494. doi: 10.7717/peerj.9494 (PMC7377249; doi:10.7717/peerj.9494)
Supplement: Supplemental Information 16 — See README.txt for further information [file peerj-08-9494-s016.zip › earlycapistranetal_data_code/data/raw_dataset.csv]

fisherCode	cpueYear	yearSerial	birthDate	fishingDates	experience	generation	rawCpue	stage	gear	vesselType	vesselCapacity	propulsion	netLength	numNets	harpoonSkill	totalNetLength	stCpue	logRawCpue	stageString
193201	1952	1	1932	1952-1970	3	1	17.2	1	1	1	1	1	0	0	1	NA	17.2	1.236	initial_development
193710	1952	1	1937	1952-1982	3	3	19	1	1	1	1	1	0	0	1	NA	19	1.279	initial_development
194113	1958	7	1941	1958-1972	3	1	17	1	1	1	1	1	0	0	1	NA	17	1.230	initial_development
194219	1958	7	1942	1951-1972	3	1	15	1	1	1	1	1	0	0	1	NA	15	1.176	initial_development
194018	1959	8	1940	1959-1964	2	1	18.5	1	1	1	1	1	0	0	1	NA	18.5	1.267	initial_development
194504	1962	11	1945	1958-1983	3	3	5.5	2	1	1	1	1	0	0	0.5	NA	11	0.740	commercial_fishing_harpoon
194716	1962	11	1947	1962-1972	3	1	12.5	2	1	1	2	1	0	0	1	NA	12.5	1.097	commercial_fishing_harpoon
194510	1963	12	1945	1963-1972	2	1	8.5	2	1	1	1	2	0	0	1	NA	8.5	0.929	commercial_fishing_harpoon
195116	1963	12	1951	1960-1980	3	2	9.25	2	1	1	1	1	0	0	0.75	NA	12.3333333333333	0.966	commercial_fishing_harpoon
194807	1963	12	1948	1960-1970	3	1	7.7	2	1	1	1	1	0	0	0.75	NA	10.2666666666667	0.886	commercial_fishing_harpoon
195205	1965	14	1952	1965-1972	2	1	11	2	1	1	2	1	0	3	1	NA	11	1.041	commercial_fishing_harpoon
193516	1965	14	1935	1960-1982	3	3	12.5	2	1	1	1	1	0	0	1	NA	12.5	1.097	commercial_fishing_harpoon
193201	1966	15	1932	1952-1970	3	1	10	3	2	1	1	2	1	2	NA	2	5	1.000	commercial_fishing_driftnet
194219	1966	15	1942	1951-1972	3	1	11.4	3	2	1	1	2	1	2	NA	2	5.7	1.057	commercial_fishing_driftnet
194807	1968	17	1948	1960-1970	3	1	5.5	3	2	1	1	2	1	2.5	NA	2.5	2.2	0.740	commercial_fishing_driftnet
193903	1969	18	1939	1959-1972	3	1	8.3	3	2	1	1	2	1	2	NA	2	4.15	0.919	commercial_fishing_driftnet
194113	1969	18	1941	1958-1972	3	1	9	3	3	1	1	2	2	2	NA	4	2.25	0.954	commercial_fishing_driftnet
194206	1969	18	1942	1967-1972	2	1	5.5	3	2	1	1	2	1	1	NA	1	5.5	0.740	commercial_fishing_driftnet
194716	1969	18	1947	1962-1972	3	1	9	3	3	1	2	2	2	2	NA	4	2.25	0.954	commercial_fishing_driftnet
194807	1969	18	1948	1960-1970	3	1	5.5	3	2	1	1	2	1	2.5	NA	2.5	2.2	0.740	commercial_fishing_driftnet
194510	1970	19	1945	1963-1972	2	1	3.5	3	2	1	1	2	1	2	NA	2	1.75	0.544	commercial_fishing_driftnet
195602	1970	19	1956	1974-1979	1	2	2.3	3	2	2	2	3	1	2	NA	2	1.15	0.362	commercial_fishing_driftnet
194206	1971	20	1942	1967-1972	2	1	3.67	3	2	1	1	2	1	1	NA	1	3.67	0.565	commercial_fishing_driftnet
195003	1972	21	1950	1970-1972	1	1	6.3	3	2	3	3	2	1	3	NA	3	2.1	0.799	commercial_fishing_driftnet
195205	1972	21	1952	1965-1972	2	1	4.4	3	2	1	2	1	1	3	NA	3	1.46666666666667	0.643	commercial_fishing_driftnet
195206	1978	27	1952	1963-1982	3	3	3.3	4	2	2	2	2	1	2	NA	2	1.65	0.519	collapse
196010	1980	29	1960	1974-1982	2	2	3.125	4	2	2	2	3	1	2	NA	2	1.5625	0.495	collapse
195116	1980	29	1951	1960-1980	3	2	3.5	4	3	2	1	2	2	3.5	NA	7	0.5	0.544	collapse
193710	1981	30	1937	1952-1982	3	3	3	4	2	2	2	3	1	2	NA	2	1.5	0.477	collapse
196216	1981	30	1962	1981-1982	1	2	2.9	4	2	2	2	3	1	2	NA	2	1.45	0.462	collapse
196015	1982	31	1960	1974-1982	2	2	4.5	4	2	2	2	3	1	3	NA	3	1.5	0.653	collapse
196216	1982	31	1962	1981-1982	1	2	2.9	4	2	2	2	3	1	2	NA	2	1.45	0.462	collapse
