# Supplementary material for: Quantifying local ecological knowledge to model historical abundance of long-lived, heavily-exploited fauna
Source: PeerJ. 2020 Jul 20;8:e9494. doi: 10.7717/peerj.9494 (PMC7377249; doi:10.7717/peerj.9494)
Supplement: Supplemental Information 16 — See README.txt for further information [file peerj-08-9494-s016.zip › earlycapistranetal_data_code/data/standardised_dataset.csv]

cpueYear	yearSerial	stCpue	stage
1952	1	18.1	1
1953	2	NA	1
1954	3	NA	1
1955	4	NA	1
1956	5	NA	1
1957	6	NA	1
1958	7	16	1
1959	8	18.5	1
1960	9	NA	2
1961	10	NA	2
1962	11	11.75	2
1963	12	10.3666666667	2
1964	13	NA	2
1965	14	11.75	2
1966	15	5.35	3
1967	16	NA	3
1968	17	2.2	3
1969	18	3.27	3
1970	19	1.45	3
1971	20	3.67	3
1972	21	1.7833333334	3
1973	22	NA	4
1974	23	NA	4
1975	24	NA	4
1976	25	NA	4
1977	26	NA	4
1978	27	1.65	4
1979	28	NA	4
1980	29	1.03125	4
1981	30	1.475	4
1982	31	1.475	4
