# Supplementary material for: Quantifying local ecological knowledge to model historical abundance of long-lived, heavily-exploited fauna
Source: PeerJ. 2020 Jul 20;8:e9494. doi: 10.7717/peerj.9494 (PMC7377249; doi:10.7717/peerj.9494)
Supplement: Supplemental Information 16 — See README.txt for further information [file peerj-08-9494-s016.zip › earlycapistranetal_data_code/data/variable_definitions.txt]

# =============================================================================
# Datasets and R code
# Supporting Information for Early-Capistrán et al. (2020), PeerJ
# earlycapistran@gmail.com - October 2019
# =============================================================================

VARIABLE DEFINITIONS:

fisherCode: Cryptic indicator of contributor

cpueYear: Year for which average CPUE is described

yearSerial: cpueYear as a serialised value

birthDate: Contributor's year of birth

fishingDates: Interval of dates working in the green turtle fishery

experience: Years of experience in the green turtle fishery (ordinal)
    1 = 1-5 years
    2 = 6-10 yeas
    3 = 11-15 years

generation: Category of cohorts of fishers define based on the fishery stages in which the contributor worked
    1 = Fishers who worked in initial development and overfishing stages 
    2 = Fishers who worked during the collapse stage
    3 = Fishers who worked through all stages

rawCpue: Average number of turtles caught in one night (approx. 12 hours) during cpueYear (unstandardised).

logRawCpue: Log-transformed raw CPUE

stCpue: Standardized value for average number of turtles caught in one night (approx. 12 hours) during cpueYear.

stage: Stages of the green turtle fishery
    1 = Initial development 
    2 = Commercial fishing (harpoon)
    3 = Commercial fishing (drift nets)
    4 = Collapse

gear: Fishing gear used (ordinal)
    1 = Harpoon
    2 = Short set net (⁓100m )
    3 = Long set net (⁓200m)

vesselType: Type of vessel used (ordinal)
    1 = Wooden canoe (12-15 ft length)
    2 = Fiberglass panga (20-22 ft length)
    3 = Boat (variable length)
	
vesselCapacity: Gross vessel tonnage for vesselType (ordinal)
    1 = Less than 1 tonne
    2 = 1-1.5 tonnes
    3 = Greater than 1.5 tonnes
	
propulsion: Means of propulsion used (ordinal)
    1 = Oars
    2 = Motor (5-10 horse-power)
    3 = Motor (15-40 horse-power

netLength: Binned value for net length (m x 10^2) 
    1 = Short set net (⁓100m )
    2 = Long set net (⁓200m)

numNets: Number of nets used (not assigned to captures with harpoon)

harpoonSkill: Harpooner skill coefficient (Not assigned to captures with nets)
    Percentage of success (50-99%)

totalNetLength: length of nets used (m x 10^2) obtained by numNets * netLength

stageString: Fishery stage as a string value

totalLanding: Annual green turtle landings in BLA (tonnes/year), from Márquez cited in Seminoff et al. (2008) Tortugas marinas. In Bahía de los Ángeles: recursos naturales y comunidad: línea base 2007; Danemann, G., Ezcurra, E., Eds.
